# Supplementary material for: Biological Evaluation of Valeriana Extracts from Argentina with Potent Cholinesterase Inhibition for the Treatment of Neurodegenerative Disorders and Their Comorbidities—The Case of Valeriana carnosa Sm. (Caprifoliaceae) Studied in Mice
Source: Pharmaceuticals (Basel). 2023 Jan 16;16(1):129. doi: 10.3390/ph16010129 (PMC9861714; doi:10.3390/ph16010129)
Supplement: Supplementary file 1 [file pharmaceuticals-16-00129-s001.zip]

Archive with 1 entries (1 files):
- pharmaceuticals-2136364-supplementary.pdf
